# Supplementary material for: Vitamin D induces SIRT1 activation through K610 deacetylation in colon cancer
Source: eLife. 2023 Aug 2;12:RP86913. doi: 10.7554/eLife.86913 (PMC10396337; doi:10.7554/eLife.86913)
Supplement: Figure 1—source data 1. [file elife-86913-fig1-data1.zip]

Archive with 24 entries (18 files):
- Fig1_source data/
- Fig1_source data/FIG 1A_raw TIFF/
- Fig1_source data/FIG 1A_raw TIFF/HCT 116 -VIt D.tif
- Fig1_source data/FIG 1A_raw TIFF/HCT116 +Vit D.tif
- Fig1_source data/FIG 1A_raw TIFF/HT-29 +VItD .tif
- Fig1_source data/FIG 1A_raw TIFF/HT-29 -Vit D.tif
- Fig1_source data/Fig 1B_raw TIFFand PDF/
- Fig1_source data/Fig 1B_raw TIFFand PDF/Fig.1B_raw data_pdf.pdf
- Fig1_source data/Fig 1B_raw TIFFand PDF/Figure 1B_scan_HCT116_SIRT1.tif
- Fig1_source data/Fig 1B_raw TIFFand PDF/Figure 1B_scan_HCT116_TBP.tif
- Fig1_source data/Fig 1B_raw TIFFand PDF/Figure 1B_scan_HT29_SIRT1.tif
- Fig1_source data/Fig 1B_raw TIFFand PDF/Figure 1B_scan_HT29_TBP.tif
- Fig1_source data/Fig 1G_raw TIFFand PDF/
- Fig1_source data/Fig 1G_raw TIFFand PDF/Figure 1G_scan_SIRT1.tif
- Fig1_source data/Fig 1G_raw TIFFand PDF/Figure 1G_scan_tbp.tif
- Fig1_source data/Fig 1G_raw TIFFand PDF/Figure 1G_scan_VDR.tif
- Fig1_source data/Fig 1G_raw TIFFand PDF/PDF Fig 1G.pdf
- Fig1_source data/Fig 1H_raw DATA_PDF and TIFF/
- Fig1_source data/Fig 1H_raw DATA_PDF and TIFF/Fig 1H_raw PDF.pdf
- Fig1_source data/Fig 1H_raw DATA_PDF and TIFF/Figure 1H_scan_SIRT7.tif
- Fig1_source data/Fig 1H_raw DATA_PDF and TIFF/Figure 1H_scan_TBP.tif
- Fig1_source data/Fig. 1F_raw TIFF/
- Fig1_source data/Fig. 1F_raw TIFF/Sh Cnt.tif
- Fig1_source data/Fig. 1F_raw TIFF/Sh VDR.tif
