# Supplementary material for: Vitamin D induces SIRT1 activation through K610 deacetylation in colon cancer
Source: eLife. 2023 Aug 2;12:RP86913. doi: 10.7554/eLife.86913 (PMC10396337; doi:10.7554/eLife.86913)
Supplement: Figure 2—source data 1. [file elife-86913-fig2-data1.zip]

Archive with 27 entries (21 files):
- Fig2_source data/
- Fig2_source data/Fig 2C_raw TIFFand PDF/
- Fig2_source data/Fig 2C_raw TIFFand PDF/Fig.2C_raw data_pdf.pdf
- Fig2_source data/Fig 2C_raw TIFFand PDF/Figue 2C_scan_SIRT1.tif
- Fig2_source data/Fig 2C_raw TIFFand PDF/Figue 2C_scan_tbp.tif
- Fig2_source data/Fig 2C_raw TIFFand PDF/Figue 2C_scan_VDR.tif
- Fig2_source data/Fig 2D_raw TIFFand PDF/
- Fig2_source data/Fig 2D_raw TIFFand PDF/Fig.2D_raw data_pdf.pdf
- Fig2_source data/Fig 2D_raw TIFFand PDF/Figure 2D_scan_HCT116_FOXO3a_FT.tif
- Fig2_source data/Fig 2D_raw TIFFand PDF/Figure 2D_scan_HCT116_FOXO3a_IP.tif
- Fig2_source data/Fig 2D_raw TIFFand PDF/Figure 2D_scan_HCT116_TBP_FT.tif
- Fig2_source data/Fig 2D_raw TIFFand PDF/Figure 2D_scan_HT29_FOXO3a_FT.tif
- Fig2_source data/Fig 2D_raw TIFFand PDF/Figure 2D_scan_HT29_FOXO3a_IP.tif
- Fig2_source data/Fig 2D_raw TIFFand PDF/Figure 2D_scan_HT29_TBP_FT.tif
- Fig2_source data/Fig 2E_raw TIFFand PDF/
- Fig2_source data/Fig 2E_raw TIFFand PDF/Figue 2E_scan_HCT116_AceH3K9.tif
- Fig2_source data/Fig 2E_raw TIFFand PDF/Figue 2E_scan_HCT116_H3.tif
- Fig2_source data/Fig 2E_raw TIFFand PDF/Figue 2E_scan_HT29_AceH3K9.tif
- Fig2_source data/Fig 2E_raw TIFFand PDF/Figue 2E_scan_HT29_H3.tif
- Fig2_source data/Fig 2E_raw TIFFand PDF/PDF Fig 2E.pdf
- Fig2_source data/Fig 2F_raw TIFFand PDF/
- Fig2_source data/Fig 2F_raw TIFFand PDF/Fig.2F_raw data_pdf.pdf
- Fig2_source data/Fig 2F_raw TIFFand PDF/Figure 2F_scan_AceH3K9.tif
- Fig2_source data/Fig 2F_raw TIFFand PDF/Figure 2F_scan_YBP.tif
- Fig2_source data/Fig 2G_raw TIFFand PDF/
- Fig2_source data/Fig 2G_raw TIFFand PDF/Fig.2G_raw data_pdf.pdf
- Fig2_source data/Fig 2G_raw TIFFand PDF/Figure 2G_scan_SIRT1.tif
