# Supplementary material for: Vitamin D induces SIRT1 activation through K610 deacetylation in colon cancer
Source: eLife. 2023 Aug 2;12:RP86913. doi: 10.7554/eLife.86913 (PMC10396337; doi:10.7554/eLife.86913)
Supplement: Figure 3—source data 1. [file elife-86913-fig3-data1.zip]

Archive with 30 entries (23 files):
- Fig3_source data/
- Fig3_source data/Fig.3D_ TIFF/
- Fig3_source data/Fig.3D_ TIFF/SIRT1 Non-Tumor.tif
- Fig3_source data/Fig.3D_ TIFF/SIRT1 Tumor.tif
- Fig3_source data/Fig.3D_ TIFF/VDR Non-Tumor.tif
- Fig3_source data/Fig.3D_ TIFF/VDR Tumor.tif
- Fig3_source data/Fig.3F_raw data_pdf and TIFF/
- Fig3_source data/Fig.3F_raw data_pdf and TIFF/Fig.3F_raw data_pdf.pdf
- Fig3_source data/Fig.3F_raw data_pdf and TIFF/Figure 3F_scan_AceH3K9.tif
- Fig3_source data/Fig.3F_raw data_pdf and TIFF/Figure 3F_scan_SIRT1.tif
- Fig3_source data/Fig.3F_raw data_pdf and TIFF/Figure 3F_scan_tubulin.tif
- Fig3_source data/Fig.3F_raw data_pdf and TIFF/Figure 3F_scan_vdr.tif
- Fig3_source data/Fig.3G_raw data_pdf and TIFF/
- Fig3_source data/Fig.3G_raw data_pdf and TIFF/Fig.3G_raw data_pdf.pdf
- Fig3_source data/Fig.3G_raw data_pdf and TIFF/Figure 3G_scan_AceH3K9.tif
- Fig3_source data/Fig.3G_raw data_pdf and TIFF/Figure 3G_scan_ERK2.tif
- Fig3_source data/Fig.3G_raw data_pdf and TIFF/Figure 3G_scan_SIRT1.tif
- Fig3_source data/Fig.3H_raw data_pdf and TIFF/
- Fig3_source data/Fig.3H_raw data_pdf and TIFF/Fig.3H_raw data_pdf.pdf
- Fig3_source data/Fig.3H_raw data_pdf and TIFF/Figure 3H_scan_SIRT1.tif
- Fig3_source data/Fig.3I_raw data_pdf and TIFF/
- Fig3_source data/Fig.3I_raw data_pdf and TIFF/Fig.3I_raw data_pdf.pdf
- Fig3_source data/Fig.3I_raw data_pdf and TIFF/Figure 3I_scan_AceH3K9.tif
- Fig3_source data/Fig.3I_raw data_pdf and TIFF/Figure 3I_scan_ERK2.tif
- Fig3_source data/Fig.3I_raw data_pdf and TIFF/Figure 3I_scan_SIRT1.tif
- Fig3_source data/Fig.3I_raw data_pdf and TIFF/Figure 3I_scan_VDR.tif
- Fig3_source data/Fig.3I_raw data_pdf and TIFF/Figure 3J_scan_SIRT1.tif
- Fig3_source data/Fig.3J_raw data_pdf and TIFF/
- Fig3_source data/Fig.3J_raw data_pdf and TIFF/Fig.3J_raw data_pdf.pdf
- Fig3_source data/Fig.3J_raw data_pdf and TIFF/Figure 3J_scan_SIRT1.tif
