# Supplementary material for: Vitamin D induces SIRT1 activation through K610 deacetylation in colon cancer
Source: eLife. 2023 Aug 2;12:RP86913. doi: 10.7554/eLife.86913 (PMC10396337; doi:10.7554/eLife.86913)
Supplement: Figure 4—source data 1. [file elife-86913-fig4-data1.zip]

Archive with 33 entries (26 files):
- Fig4_source data/
- Fig4_source data/Fig.4A_raw data_pdf and TIFF/
- Fig4_source data/Fig.4A_raw data_pdf and TIFF/Fig.4A_raw data_pdf.pdf
- Fig4_source data/Fig.4A_raw data_pdf and TIFF/Figure 4A_scan_SIRT1 FT.tif
- Fig4_source data/Fig.4A_raw data_pdf and TIFF/Figure 4A_scan_SIRT1 IP.tif
- Fig4_source data/Fig.4A_raw data_pdf and TIFF/Figure 4A_scan_TBP.tif
- Fig4_source data/Fig.4B_raw data_pdf and TIFF/
- Fig4_source data/Fig.4B_raw data_pdf and TIFF/Fig.4B_raw data_pdf.pdf
- Fig4_source data/Fig.4B_raw data_pdf and TIFF/Figure 4B_scan_SIRT1 FT.tif
- Fig4_source data/Fig.4B_raw data_pdf and TIFF/Figure 4B_scan_SIRT1 IP.tif
- Fig4_source data/Fig.4B_raw data_pdf and TIFF/Figure 4B_scan_TBP FT.tif
- Fig4_source data/Fig.4C_raw data_pdf and TIFF/
- Fig4_source data/Fig.4C_raw data_pdf and TIFF/Fig.4C_raw data_pdf.pdf
- Fig4_source data/Fig.4C_raw data_pdf and TIFF/Figure 4C_scan_SIRT1 FT.tif
- Fig4_source data/Fig.4C_raw data_pdf and TIFF/Figure 4C_scan_SIRT1 IP.tif
- Fig4_source data/Fig.4C_raw data_pdf and TIFF/Figure 4C_scan_TBP FT.tif
- Fig4_source data/Fig.4E_raw data_pdf and TIFF/
- Fig4_source data/Fig.4E_raw data_pdf and TIFF/Fig.4E_raw data_pdf.pdf
- Fig4_source data/Fig.4E_raw data_pdf and TIFF/Figure 4E_scan_MYC FT.tif
- Fig4_source data/Fig.4E_raw data_pdf and TIFF/Figure 4E_scan_MYC IP.tif
- Fig4_source data/Fig.4E_raw data_pdf and TIFF/Figure 4E_scan_TBP_FT.tif
- Fig4_source data/Fig.4F_raw data_pdf and TIFF/
- Fig4_source data/Fig.4F_raw data_pdf and TIFF/Fig.4F_raw data_pdf.pdf
- Fig4_source data/Fig.4F_raw data_pdf and TIFF/Figure 4F_scan_MYC IP.tif
- Fig4_source data/Fig.4F_raw data_pdf and TIFF/Figure 4F_scan_TBP FT.tif
- Fig4_source data/Fig.4F_raw data_pdf and TIFF/Figure 4F_scan_VDR FT.tif
- Fig4_source data/Fig.4F_raw data_pdf and TIFF/Figure 4F_scan_VDR IP.tif
- Fig4_source data/Fig.4G_raw data_pdf and TIFF/
- Fig4_source data/Fig.4G_raw data_pdf and TIFF/Figure 4G_scan_AceH3K9.tif
- Fig4_source data/Fig.4G_raw data_pdf and TIFF/Figure 4G_scan_H3.tif
- Fig4_source data/Fig.4G_raw data_pdf and TIFF/Figure 4G_scan_MYC.tif
- Fig4_source data/Fig.4G_raw data_pdf and TIFF/Figure 4G_scan_TBP.tif
- Fig4_source data/Fig.4G_raw data_pdf and TIFF/PDF Fig 4G.pdf
